# Supplementary material for: Multi-Omics Analysis of Cancer Cell Lines with High/Low Ferroptosis Scores and Development of a Ferroptosis-Related Model for Multiple Cancer Types
Source: Front Cell Dev Biol. 2021 Dec 6;9:794475. doi: 10.3389/fcell.2021.794475 (PMC8685547; doi:10.3389/fcell.2021.794475)
Supplement: Supplementary file 3 [file DataSheet1.CSV]

Immune.activated	Immune.checkpoint	TGFβ/EMT.pathway	CD8.T.effector	Antigen.processing.machinery	EMT1	EMT2	EMT3	Pan.F.TBRS	Base.excision.repair	Cell.cycle.mitotic	Chemokine.receptors.bind.chemokines	Oxidative.phosphorylation	Epithelial mesenchymal transition	WNT-βcatenin signaling	Angiogensis	Complement	HLA class I and II family	IL2 JAK STAT5 signaling	Glycolysis	IL6 JAK STAT3 signaling	Extension of telomeres	E2F targets	Pro-inflammatory cytokines&chemokines	Interferon gamma response	Bile acid metabolism	Apoptosis	Splicesome	Transcription	Hedgehog signaling	Extracellular matrix organization	Hypoxia	Lipoprotein metabolism	Mitotic spindle	Double strand break repair	RNA degradation	Suppressive cytokines	Inflammatory response	Unfolded protein response	G2M checkpoint	Reactive oxigen species pathway	Apical surface	Fatty acid metabolism	Focal adhesion	Apical junction	Interferon alpha response	Coagulation	Extrinsic pathway for apoptosis	TNFα.signaling.via.NFκβ	Cell.Cycle.activated
CXCL10	IDO1	VIM	CD8A	B2M	CLDN3	AXL	FOXF1	ACTA2	CCNO	KIF20A	CXCL13	ATP6V1G1	COL3A1	MYC	VCAN	C2	HLA-A	SOCS2	PGK1	IL4R	POLD3	AURKA	CXCL10	STAT1	SCP2	CASP3	EFTUD2	THOC4	SHH	CRTAP	PDK1	CETP	ARHGEF2	RAD50	MPHOSPH6	IL4	CXCL10	ATF4	AURKA	GSR	B4GALT1	ACAA1	JUN	ACTN1	MX1	F2	FAS	JUNB	CCND1
CXCL9	CD274	ACTA2	CXCL10	HLA-A	CLDN7	FAP	GATA6	ACTG2	POLD3	ACTR1A	CXCR6	UQCR10	COL5A2	CTNNB1	POSTN	C1S	HLA-B	CISH	ALDOA	IL6ST	RUVBL2	BRCA2	CCL5	ISG15	ABCD3	CASP9	LSM5	CDK7	PTCH1	LEPREL2	GBE1	APOA5	CLASP1	XRCC6	SKIV2L2	IL13	CCL2	HERPUD1	CCNA2	PRDX2	RHCG	ACAA2	LOC100418883	CLDN7	ISG15	PROC	FASLG	CXCL2	CCND2
GZMA	HAVCR2	COL4A1	CXCL9	HLA-B	CLDN4	LOXL2	SOX9	ADAM12	FEN1	AKAP9	CCR9	NDUFA5	COL5A1	JAG2	FSTL1	CFB	HLA-C	PIM1	ENO1	STAT1	DKC1	CCP110	CCL4	IFIT1	SLC27A2	DFFA	SF3A1	CDK9	NRCAM	MMP24	PFKL	ABCA1	KIF11	H2AFX	PATL1	IL17	CCL5	PARN	TOP2A	TXNRD1	MAL	ACADL	ELK1	ACTN3	OAS1	C1S	TNF	ATF3	CCND3
GZMB	PDCD1	TGFBR2	GZMA	HLA-C	CDH1	ROR2	TWIST1	ADAM19	SMUG1	CDK2	CCL27	NDUFA4	FBN1	NOTCH1	LRPAP1	C1R	TAP1	IL2RA	TPI1	IL1R1	DNA2	CENPE	CCL3	MX1	HSD3B7	CASP7	HNRNPA1L2	SRRM1	NRP1	CMA1	ALDOA	A2M	KIF23	LOC389901	EXOSC4	TGFB1	FPR1	EXOSC4	CCNB2	SOD1	LYPD3	ACADM	HGF	CLDN19	IFIT3	MMP14	TNFRSF1A	NFKBIA	CCNE1
PRF1	CTLA4	ZEB1	GZMB	TAP1	VIM	TAGLN	ZEB1	CNN1	APEX1	CDK4	CCR1	COX6CP3	COL1A1	DLL1	STC1	SERPINE1	TAP2	TNFRSF4	PFKP	CSF2RB	FEN1	CKS2	CX3CL1	IFIT3	HSD17B4	CFLAR	SF3B2	SNAPC5	SCG2	COL1A1	ENO2	ALB	ALS2	LIG1	PNPT1	IDO1	CCL20	HSP90B1	CENPA	GCLC	PKHD1	ACOT8	PARVA	DLG1	IFI44	F10	TRAF2	TNFAIP3	CDK2
CD8A	LAG3	CLDN3	IFNG	TAP2	TWIST1	TWIST2	ZEB2	COL4A1	LIG1	CDK6	CCR2	PPA2	FN1	AXIN2	LPL	MMP14	TAPBP	SOCS1	ERO1L	SOCS3	POLA2	DCLRE1B	IL1A	IFI35	AKR1D1	BIRC3	PRPF19	POLR3F	AMOT	COL1A2	PGM1	LDLRAP1	ARF6	LIG4	EXOSC2		IL1A	XBP1	BIRC5	CAT	ATP6V0A4	ACOX1	FN1	TJP1	IFI35	PLG	CASP8	PTGS2	CDK4
IFNG	PDCD1LG2	SMAD9	PRF1		ZEB1	WNT5A		CTGF	LIG3	PSMD14	CCR3	ATP5J2	COL6A3	PSEN2	VEGFA	SERPING1	B2M	TNFRSF9	ALDOB	STAT3	LIG1	DNMT1	IL1B	IRF7	ABCD2	PMAIP1	SNRNP27	POLR3C	UNC5C	COL2A1	NDRG1	HSPG2	MYO9B	MRE11A	SKIV2L		IL8	EXOSC9	CDC20	GPX4	AIM1	ACSL1	TNN	COL17A1	IRF7	C1R	CASP10	CXCL1	CDK6
TBX2		TWIST1	TBX21		ZEB2			CTPS1	MPG	CDK7	CCR4	NDUFS7	SERPINE1	FZD1	PF4	CTSL1	HLA-E	XBP1	VEGFA	OSMR	PCNA	DONSON	TNF	IFIT2	PEX1	CASP8	HNRNPA3	PAPOLA	GPR56	COL3A1	HK2	APOA1	MYH9	NBN	XRN2		CCL7	HSPA5	PLK1	MPO	SHROOM2	ALDH3A2	IGF1	PVRL1	RSAD2	SERPINE1	TRADD	IER3	E2F1
TNF		TGRB1						FAM101B	MUTYH	CDKN1A	CCR5	CYTB	COL1A2	NOTCH4	THBD	F5	HLA-G	RRAGD	MXI1	IL2RG	POLA1	EED	IFNG	OAS2	CYP8B1	JUN	LSM6	EHMT2	HEY1	COL4A1	ALDOC	APOA2	TUBGCP3	ATM	EXOSC5		CCL22	ATF3	TTK	PRDX1	SRPX	CCDC58	BIRC3	CLDN9	IFI44L	SERPING1	RIPK1	CD83	E2F3
								FSTL3	NTHL1	CDKN1B	CCR6	ATP6V0A1	COL4A1	LEF1	FGFR1	MMP13	HLA-F	HK2	PKM2	IFNGR1	POLD1	GINS1	IL12A	TAP1	PNPLA8	BCL2L11	USP39	RNPS1	GLI1	COL4A2	GPI	APOB	CKAP5	TDP1	TTC37		CXCL11	EXOSC1	PRC1	PRDX6	MDGA1	CPT2	XIAP	CDH3	IFITM1	C2	TNFSF10	CCL20
								HSPB1	OGG1	STAG1	CCR7	ATP6V1G2	COL4A2	AXIN1	TNFRSF21	F7	HLA-DOA	PHLDA1	HK2	TYK2	POLD2	GINS4	IL18	EIF2AK2	PHYH	MCL1	DDX42	CLP1	THY1	COL4A3	MXI1	APOC2	RACGAP1	PRKDC	LSM6		CCR7	EXOSC5	NDC80	GCLM	TMEM8B	CYP4A11	COMP	CTNND1	IFI27	F12	FADD	CXCL3
								IGFBP3	PCNA	CDKN2A	CCR8	ATP6V0B	VCAN	NKD1	CCND2	CTSS	HLA-DOB	IL2RB	LDHA	IL13RA1	POLE	H2AFZ		RSAD2	SLC27A5	IL1B	NCBP1	NUDT21	SLIT1	COL4A4	SLC2A1	APOC3	PREX1	RAD51	EXOSC3		EDN1	ASNS	KIF11	TXN	THY1	DECR1	THBS4	CDH1	IRF9	CFI	TNFRSF10B	MAFF
								PXDC1	POLB	CDKN2B	CCBP2	ATP5O	IGFBP3	WNT5B	COL5A2	LGMN	HLA-DMB	CTLA4	EXT1	TLR2	POLE2	LIG1		MX2	CYP7B1	SPTAN1	SF3B1	POLR3A	CDK6	COL4A5	P4HA1	APOE	ARHGEF3	RAD52	EXOSC1		CD40	ARFGAP1	NUSAP1	SOD2	PCSK9	ECH1	IGF1R	LIMA1	OASL	MMP2	CFLAR	NFKB2
								SEMA7A	POLD1	CDKN2C	CX3CR1	COX2	TGFBI	CUL1	ITGAV	PLG	HLA-DMA	NFIL3	SLC25A10	IFNGR2	WRAP53	MAD2L1		IRF1	CYP27A1	DIABLO	MAGOH	LZTS1	HEY2	COL4A6	ADM	LCAT	NUMA1	RPA1	EDC4		CXCL9	WFS1	CKS2	PRDX4	EPHB4	ECI1	DIAPH1	VCL	EIF2AK2	C3		TNFAIP2
								SH3PXD2A	POLD2	CDKN2D	CCR10	COX1	SPARC	JAG1	SERPINA5	C1QA	HLA-DRB3	CD83	GUSB	IL10RB	PRIM1	MCM2		OAS3	PEX26	BAX	CDC40	SUPT16H	NRP2	COL5A1	P4HA2	LDLR	SPTBN1	RPA2	CNOT3		IL6	SRPRB	KIF2C	SELS	DCBLD2	ELOVL5	ITGA11	SHROOM2	IFIT2	F9		HBEGF
								TAGLN	POLD4	TUBB4A	XCR1	ATP6AP1	LUM	MAML1	KCNJ8	CASP1	HLA-DPA1	IKZF2	PFKFB1	IL6	PRIM2	MCM4		TNFSF10	AGXT	BIK	SF3B3	CBX3	TLE3	COL5A2	ENO1	LIPC	KIF2C	RPA3	CNOT2		IL1B	DNAJB9	MKI67	PDLIM1	GHRL	FABP1	PGF	PVRL3	CXCL10	CTSO		KLF6
								TGFBI	TDG	TUBB4B	CXCR3	COX8C	LAMC1	KAT2A	APP	GZMA	HLA-DPB1	IL10	PGAM1	IL1R2	NHP2	MCM5		IRF9	PEX7	IL1A	SRSF9	U2AF2	TLE1	COL6A1	PFKP	LPA	KIF5B	LOC651610	XRN1		TLR2	TSPYL2	AURKB	TXNRD2	LYN	FABP2	PARVG	PVRL2	TAP1	TMPRSS6		BIRC3
								TNS1	XRCC1	ANAPC10	CXCL1	COX3	LOX	GNAI1	JAG1	ADAM9	HLA-DQA1	TNFRSF18	PYGB	IL3RA	POLD4	MCM7		CXCL10	CROT	BID	ACIN1	HIST4H4	L1CAM	COL6A2	AK4	LPL	TTK	BRCA1	PARN		IL1R1	NFYA	TPX2	HBXIP	GAS1	HADH	ROCK1	CLDN14	SP110	MMP9		PLAUR
								TPM1	MBD4	NDC80	CXCL2	COX5B	LAMC2	WNT6	COL3A1	CALM3	HLA-DQA2	DHRS3	AK4	IFNAR1	RFC2	MELK		IFI44	CYP39A1	CDKN1A	TXNL4A	HIST2H3C	PLG	COL6A3	FAM162A	MTTP	APC	BRCA2	C1D		CD69	CALR	SMC4	G6PD	FLOT2	HIBCH	PTK2	PTPRC	DDX60	PROZ		ZFP36
										TUBGCP3	CXCL3	COX4I1	CTGF	PTCH1	SPP1	C1QC	HLA-DQB1	ECM1	P4HA1	TNFRSF1A	RFC3	MMS22L		BST2	ABCA3	GADD45A	TCERG1	HIST3H2BB	NKX6-1	COL7A1	PFKFB3	P4HB	CEP250	TP53BP1	PAPOLA		ICAM1	KHSRP	BUB1	MSRA	PLAUR	HMGCL	MYL7	THY1	UBE2L6	MMP1		ICAM1
										DCTN2	IL8	ATP6V0A4	TAGLN	NCOR2	NRP1	TIMP1	HLA-DRB1	ADAM19	PMM2	MYD88	RFC4	NAA38		XAF1	CYP7A1	DDIT3	U2AF2	LSM11	NF1	COL8A1	VEGFA	SAR1B	PAFAH1B1	XRCC4	DDX6		CCRL2	DNAJC3	CENPF	MBP	AKAP7	HSD17B11	FLT1	VASP	USP18	CFB		JUN
										CENPA	CXCR1	ATP12A	COL7A1	DKK4	OLR1	DPP4	HLA-DRA	SLC2A3	FAM162A	ACVR1B	RFC5	NASP		SP110	HACL1	CDKN1B	RBM17	CSTF1	RASA1	COL8A2	BNIP3L	PLTP	CDC42EP2	XRCC5	DCP1A		AQP9	EXOSC2	RACGAP1	SRXN1	ATP8B1	IDH1	FLT4	ITGB1	PSMB8	BMP1		EGR3
										CENPC1	CXCR2	ATP6	LOXL2	HDAC2	PDGFA	KLK1		HIPK2	SDC1	CSF3R	RPA1	NUDT21		OASL	PIPOX	TNF	PRPF38B	CSTF2	ETS2	COL9A1	TPI1	SDC1	KIF3B	BRIP1	ZCCHC7		EREG	NOP14	CENPE	NQO1	EFNA5	ME1	AKT1	ZYX	IFIH1	VWF		IL1B
										CETN2	CXCL10	ATP8	COL6A2	DKK1	PTK2	KLKB1		BATF3	EGLN3	ITGB3	RPA2	NUP205		PSMB8	PEX6	GSN	THOC1	CSTF3	RTN1	COL9A2	ERO1L	BMP1	CCDC88A	MDC1	ENO1		C3AR1	ATF6	KIF23	OXSR1	SLC34A3	MGLL	RELN	ACTN4	BST2	FGA		BCL2A1
										POLD3	CCL3L3	ATP5H	ITGAV	TCF7	SLCO2A1	CD59		BHLHE40	PC	REG1A	RPA3	ORC6		IFI44L	SOD1	TNFSF10	PLRG1	POLR3H	CRMP1	COL9A3	KDM3A	CUBN	KIF15		CNOT4		GNA15	HYOU1	UBE2C	GLRX2	APP	MLYCD	AKT2	CLDN4	LGALS3BP	F11		PPP1R15A
										NUDC	CXCL9	NDUFA2	THBS2	WNT1	PGLYRP1	CR2		PTGER2	B4GALT7	CXCL1	TERT	PCNA		IFITM3	GNPAT	CASP6	CCDC12	ERCC2	MYH9	COL10A1	CCNG2	AMN	BIRC5		CNOT7		CMKLR1	RRP9	MCM6	HMOX2	GSTM3	PCBD1	LAMC2	CADM3	ADAR	THBD		ZC3H12A
										PLK4	CCRL1	NDUFA3	COL16A1	NUMB	VAV2	MMP15		DENND5A	FBP2	A2M	RUVBL1	PLK4		DDX60	HSD3B1	SQSTM1	MAGOHB	ERCC3	VEGFA	COL11A1	LDHA	SCARB1	CNTROB		PAPD7		PTGER4	NOP56	MCM3	FES	HSPB1	RETSAT	MYL12A	ITGA3	ISG20	FURIN		SOD2
										STAG2	PF4	NDUFA1	NNMT	ADAM17	S100A4	LAP3		ITIH5	IGFBP3	CSF2RA		POLE		LGALS3BP	ABCA2	FASLG	HSPA8	ERCC6	CELSR1	COL11A2	GYS1	ABCG1	NF1		EXOSC8		LIF	CXXC1	PTTG1	PFKP	SLC2A4	S100A10	LAMB2	NF2	GBP2	MMP11		NR4A2
										SDCCAG8	PPBP	LOC100133737	TPM1	DVL2	MSX1	SPOCK2		PHTF2	CHPF	IL15RA		PRIM2		GBP4	HAO1	EGR3	LSM7	NCBP2	CNTFR	COL12A1	GAPDH		TSC1		C1DP3		IL15	IGFBP1	CDK1	NDUFB4	IL2RB	SUCLG1	LAMB3	B4GALT1	IRF1	F8		IL1A
										TUBGCP2	CCL28	ATP5G1P5	CDH2	PPARD	VTN	F10		GADD45B	B3GAT3	IRF9		RAD51AP1		IRF8	PEX16	CD44	CHERP	HIST1H2BA	ACHE	COL13A1	BHLHE40		CDC27		HSPA9		NAMPT	CNOT4	KIF4A	GPX3	RTN4RL1	VNN1	LAMC1	NEXN	PLSCR1	LGMN		RELB
										DBF4	CXCR7	UQCRQ	MMP2	NCSTN	TIMP1	CTSB		NRP1	CHST12	PDGFC		RFC2		PSMB9	ABCD1	FAS	NAA38	POLR1A	PML	COL15A1	ANGPTL4		CNTRL		LSM1		OPRK1	DCP2	ESPL1	SCAF4	NCOA6	EHHADH	LAMA4	CDH6	PSMB9	HPN		TRAF1
										KIF2C	CXCL16	ATP6V1H	COL11A1	HDAC5	APOH	SERPINA1		NCOA3	HS2ST1	HAX1		RPA2		PML	ACSL1	IL18	PQBP1	ZNF473	CDK5R1	COL16A1	JUN		TUBGCP5		CNOT6L		ITGB8	PDIA6	MAD2L1	CDKN2D	SULF2	ALDH9A1	LAMA5	ADAM15	HERC6	CTSB		BTG2
										CNTRL	CCL2	ATP5D	THBS1	CCND2	PRG2	CTSO		CD79B	MPI	BAK1		RPA3		IFIH1	MLYCD	IGFBP6	RBMX	COBRA1	VLDLR	COL17A1	SERPINE1		KIF4A		EXOSC6		PTAFR	ATP6V0D1	NEK2	MGST1	ADAM10	HADHB	LAMB1	PTK2	SAMD9	MBL2		DUSP1
										UBE2C	CCL3	LHPP	FAP	FRAT1	JAG2	CD40LG		AHR	GNPDA1	EBI3		SUV39H1		UBE2L6	ABCG8	PRF1	LSM4	PTRF	OPHN1	COL19A1	LOX		MAPRE1		LSM7		ADM	PREB	KIF22	ABCC1	BRCA1	ECHS1	PAK6	HADH	CMPK2	F13B		MAP3K8
										FGFR1OP	CCL3L1	ATP6V0D2	BGN	CSNK1E	LUM	CBLB		TNFRSF1B	AKR1A1	INHBE		TMPO		IFI27	AQP9	DAP	EIF4A3	GTF2A1	LDB1	ADAMTS14	GCK		FGD6		NAA38		PLAUR	SEC31A	HMMR	FTL	GATA3	ACADS	PIK3R5	LAMB3	IFITM3	TIMP1		ETS2
										ZWINT	CCL4	COX7A2L	SERPINH1	RBPJ	CXCL6	PDP1		NDRG1	PPFIA4	CRLF2		UBE2T		ADAR	ISOC1	CCND1	SF3A3	GTF2A2	DPYSL2	CTRB1	PPFIA4		BRCA2		RQCD1		NFKB1	GOSR2	KPNA2	ATOX1	AFAP1L2	CA2	CAPN2	CLDN11	RTP4	CTSL2		F3
										CEP250	CCL5	ATP5G3	FSTL1	FZD8		C4BPB		BCL2L1	B3GAT1	TNFRSF1B		WDR90		LY6E	NR1H4	BTG3	DDX46	GTF2B		CTSG	MAFF		PLK1		LSM4		INHBA	SERP1	CDKN3	STK25	IL2RG	HSD17B10	LAMB4	CDH4	STAT2	MMP8		SDC4
										PMF1	CCL7	ATP6V1C2	POSTN	TP53		PLEK		GABARAPL1	CHPF2	CD14		CDK1		STAT2	PEX19	F2R	RBM25	GTF2E1		COL22A1	DDIT4		RASA1		CNOT1		OSM	NFYB	CDC25A	EGLN2	CD160	ALDH1A1	FLNC	IRS1	SAMD9L	A2M		EGR1
										DCTN3	CCL11	ATP5G2	THY1	SKP2		GP9		LIF	G6PD	PTPN1		MCM3		CXCL9	NPC1	SATB1	PRPF40A	GTF2E2		ELANE	SLC2A3		NEK2		CNOT10		TNFSF10	NHP2	H2AFX	ERCC2	ADIPOR2	ACADVL	FLNA	SORBS3	LY6E	MMP10		IL6
										TUBGCP5	CCL16	ATP5G1	SPP1	HEY2		PLAUR		TIAM1	MDH2	PTPN2		TOP2A		IL10RA	HSD17B11	BNIP3L	THOC3	GTF2F1		GLT25D2	IGFBP3		WASF1		EXOSC7		TNFSF15	DCTN1	CDC25B	SBNO2	SLC22A12	HSD17B4	FLNB	CLDN8	IFITM2	MASP2		TNF
										CKS1B	CCL17	ATP5F1	TNC	HEY1		C3		BMPR2	CHST6	IL1B		MCM6		PLA2G4A	AMACR	CASP4	NHP2L1	GTF2F2		COL24A1	NFIL3		TOP2A		LSM3		IFNGR2	SLC7A5	PLK4	JUNB	NTNG1	CA4	MYL2	EVL	PRIC285	FGG		KDM6B
										NEDD1	CCL19	ATP5E	TFPI2	HDAC11		F2		MAP3K8	PGLS	CSF1		BIRC5		TRIM21	CYP46A1	TNFRSF12A	PRPF40B	GTF2H1		PCOLCE2	FOS		TRIO		DIS3		EMR1	SSR1	CDC6	PPP2R4	SCUBE1	ADH1C	MYLK	CLDN15	CXCL11	C8A		NFKB1
										LIN54	CCL20	COX5A	NID2			CASP4		RHOB	PGAM2	IL18R1		CCNB2		USP18	PEX13	CREBBP	LSM2	GTF2H2		COL28A1	RBPJ		ARHGEF11		ENO3		IL12B	EDEM1	CCNF	LSP1	CX3CL1	ADH7	MYL5	THBS3	TRIM21	PLAU		LIF
										PSMA8	CCL21	TCIRG1	ITGB5			STX4		MYC	CHST1	TNF		RRM2		PTGS2	IDH1	RHOB	SRSF8	GTF2H3		KLK2	HK1		KATNB1		ENO2		CSF1	EDC4	MCM5	NDUFA6	CROCC	PTS	PIP5K1C	PVRL4	PARP14	ADAM9		PTX3
										CSNK1D	CCL22	UQCRHL	MMP3			CTSC		S100A1	GPC1	PF4		HMGB2		EPSTI1	PEX11A	GPX3	SF3A2	GTF2H4		KLKB1	CITED2		PRC1		CNOT6		CXCL6	EIF2AK3	LMNB1	HHEX		MAOA	MET	JAM3	TRIM26	GSN		FOSL1
										CSNK1E	CCL25	ATP4B	VIM			USP15		METTL20	TSTA3	CXCL13		BUB1B		C1S	HSD17B6	PDGFRB	SMNDC1	BRF1		MMP1	ISG20		ANLN		C1DP2		TNFRSF9	MTHFD2	E2F3	GLRX		HAO2	MYL10	CDH11	PARP12	CAPN2		NR4A1
										SPC24	CXCL6	ATP6V1D	LOXL1			CR1		CAPG	ALG1	LTBR		RFC3		DDX58	EPHX2	TSPO	BCAS2	GTF3C2		MMP2	GALK1		CDK5RAP2		LSM2		LYN	SRPR	KIF15	NDUFS2		HSD17B7	BIRC2	ITGB4	NMI	PLAT		JAG1
										SGOL2	CXCL11	ATP4A	FBLN5			DUSP6		ST3GAL4	GFPT1	FAS		EZH2		IL15	PRDX5	CCND2	NCBP2	CPSF1		MMP3	WSB1		SMC3		DCP2		ACVR2A	NOLC1	CHEK1	PRNP		MCEE	COL11A1	RASA1	RNF31	FN1		CCL4
										SGOL1	CXCL5	ATP5A1	COL12A1			SERPINB2		PENK	PRPS1	IL17RA		CHEK1		NLRC5	PXMP2	XIAP	PRPF8	HIST1H2AE		MMP7	PYGM		TUBGCP2		HSPD1		LDLR	ERN1	UBE2S	IPCEF1		ACAT2	LAMC3	AKT2	HLA-C	CTSH		GCH1
										DCTN1	XCL1	ATP5J	ELN			GPD2		IRF4	GOT1	CXCL10		SMC4		NMI	BBOX1	TIMP1	LOC120364	HIST1H2AD		MMP8	STC1		ESPL1		EXOSC9		BDKRB1	FKBP14	WHSC1			AUH	COL11A2	TMEM8B	CASP1	OLR1		CCL2
										DHFR	CX3CL1	ATP5I	CDH11			CFH		CST7	MDH1	IL9R		MKI67		IDO1	FADS2	CTNNB1	THOC4	H2AFX		MMP9	ZNF292		MAP1S		EXOSC10		HRH1	ZBTB17	HMGB3			HPGD	THBS3	LAMA3	TRIM14	SPARC		RCAN1
										DNA2	CXCL12	SDHA	COMP			FN1		WLS	SLC35A3	STAM2		CDC20		PSMB10	ALDH9A1	IRF1	DDX39B	H2AFZ		MMP10	BTG1		ARHGAP27		EDC3		F3	WIPI1	DBF4			FH	THBS2	RSU1	TDRD7	RGN		DUSP2
										DYNC1H1	CXCR5	ATP6V1A	SPOCK1			CD36		TLR7	GALK1	TNFRSF12A		PLK1		CXCL11	APOA1	HSPB1	CWC15	HIST1H2BD		MMP11	PLIN2		DOCK4		DCPS		BST2	YIF1A	TACC3			HMGCS2	THBS1	ICAM1	DHX58	C8B		EHD1
										DYNC1I2	CCRL1P1	ATP6V1E1	BMP1			CA2		IKZF4	EGFR	STAT2		KIF2C		ITGB7	OPTN	ADD1	DDX23	HIST1H2BB		MMP13	CSRP2		SAC3D1		PAPOLB		PTGIR	CCL2	MCM2			ALAD	VWF	CLDN18	PARP9	LAMP2		IER2
										DYRK1A	XCL2	NDUFA4L2	IL32			PSMB9		GBP4	ANGPTL4	HMOX1		DLGAP5		SAMHD1	GSTK1	TIMP2	PRPF18	H3F3A		MMP14	VLDLR		INCENP		DCP1B		CD55	DKC1	CDKN2C			GPD1	ZYX	GTF2F1	PNPT1	C9		REL
										E2F1	LOC728830	ATP6V1B2	LAMA3			APOBEC3G		RGS16	CITED2	LEPR		AURKB		HERC6	ABCG4	BTG2	CDC5L	H3F3B		MMP15	JMJD6		ARHGAP5		WDR61		CALCRL	EIF4EBP1	CDKN1B			ACO2	IBSP	TSC1	TRIM25	PROS1		CFLAR
										E2F2	CXCR4	ATP6V1B1	TIMP1			FCN1		SPP1	PLOD2	CBL		CDC25A		CMPK2	ALDH8A1	TIMP3	SF3B5	HIST2H3A		MMP16	EXT1		GSN		CNOT8		CSF3	EIF4A1	FANCC			CBR1	VTN	LAMC2	PSME1	CLU		RIPK2
										E2F3		ATP6V1C1	QSOX1			GZMK		IL13	QSOX1	CD9		TRIP13		SAMD9L	NR3C2	LEF1	SNRNP40	H3F3AP5		MMP17	F3		NET1		PAPOLG		GPR132	EIF2S1	NASP			GRHPR	PDGFD	NRAP	WARS	F2RL2		NFKBIE
										E2F4		ATP6V0C	TIMP3			PDGFB		SLC29A2	ME2	CXCL3		H2AFX		RTP4	ABCA6	CASP1	PRPF31	MAGOH		CTRB2	PDK3		LRPPRC		LSM5		IL4R	TATDN2	STAG1			ACOT2	PPP1R12A	CTNNA1	EPSTI1	CD9		NR4A3
										E2F5		COX10	VCAM1			CLU		NFKBIZ	SPAG4	TGFB1		HMMR		PTPN2	RETSAT	GPX1	SNW1	MNAT1		P4HB	ANKZF1		RABGAP1				NLRP3	XPOT	GINS2			G0S2	BAD	CD99	UBA7	CFH		PHLDA1
										TUBB		COX8A	CYR61			CASP10		IL4R	P4HA2	MAP3K8		E2F8		PARP14	FADS1	BCL10	DHX15	NCBP1		FURIN	UGP2		FLNB				IL15RA	LSM4	FBXO5			MDH2	ACTN4	FSCN1	PSME2	PREP		IER5
										SKA1		COX7C	EDIL3			LRP1		MXD1	GAPDHS	ITGA4		BRCA1		TNFAIP2	PECR	IGF2R	WBP11	NFIB		COL5A3	ALDOB		ARAP3				ADORA2B	CHAC1	POLQ			HSP90AA1	ACTN1	COL16A1	B2M	LTA4H		TNFSF9
										FEN1		LOC642502	CALD1			CTSD		CSF2	ENO2	CD38		MYBL2		IFITM2	PEX12	CDC25B	HNRNPU	NFX1		PCOLCE	STC2		FGD4				GCH1	STC2	EZH2			BCKDHB	MAPK9	GNAI2	TRIM5	GP9		GEM
										CEP164		SDHD	MAGEE1			S100A9		FAH	GOT2	JUN		POLD1		PLSCR1	CAT	AIFM3	CTNNBL1	POLR1D		PLG	ERRFI1		ABR				OLR1	PDIA5	RAD21			UROS	MAPK10	TGFBI	C1S	DUSP14		GADD45A
										MAPRE1		SDHB	FBLN1			WAS		CTSZ	EXT2	SOCS1		RACGAP1		SOCS1	GNMT	CD38	HNRNPK	CDC40		PLOD1	ENO3		CENPJ				PTGER2	OBFC2A	STMN1			YWHAH	LOC646821	MPP5	LAP3	CTSK		CXCL10
										NINL		SDHC	SGCB			BRPF3		ITGAE	SLC25A13	ACVRL1		CKS1B		CASP1	ABCA9	PPP3R1	TRA2A	TH1L		PLOD2	PNRC1		NCK1				CSF3R	LSM1	SUV39H1			LDHA	MAP2K1	JUP	LAMP3	GDA		PLK2
										AZI1		ATP6V1G3	ECM1			PLAT		MUC1	HMMR	PIM1		KPNA2		ICAM1	ACSL5	HGF	SNRNP200	PCF11		PPIB	HMOX1		CENPF				MYC	SDAD1	PRIM2			CRYZ	RASGRF1	ACTN2	GBP4	CASP9		BHLHE40
										PSME4		COX7B	LAMA2			CDA		MAPKAPK2	PDK3	TNFRSF21		MSH2		WARS	LONP2	CLU	HSPA1L	CPSF3		LEPREL1	PGF		KIF20B				RELA	EIF4A2	E2F1			RDH16	ILK	INSIG1	NCOA7	APOC1		EGR2
										CLASP1		COX7A1	FSTL3			MT3		TNFRSF21	CXCR4	PIK3R5		CDKN3		PSME1	DHCR24	ATF3	HSPA1B	POLR3K		PRSS1	GAPDHS		WASF2				TNFAIP6	EIF4E	CHAF1A			INMT	RAPGEF1	LAYN	TMEM140	CRIP2		SOCS3
										ITGB3BP		COX7A2	TPM2			CASP7		NT5E	GPC4	GRB2		ATAD2		ISG20	ABCA8	LGALS3	RBM22	CPSF2		PRSS2	CHST2		MYH10				IL7R	IARS	NOLC1			UGDH	GRB2	PFN1	CD74	KLK8		SLC2A6
										ORC6		COX6C	INHBA			PRSS36		FLT3LG	ECD	IRF1		RPA1		IRF2	PFKM	LUM	HSPA2	POLR2A		MMP25	TMEM45A		CENPE				IL18	DDX10	GSPT1			GSTZ1	PPP1CC	CNN2	GMPR	SERPINC1		PTGER4
										ORC3		COX17	DAB2			PFN1		CCND2	GNE	DNTT		STMN1		TRIM14	DIO1	LMNA	HSPA1A	POLR2B		BMP1	BCAN		CYTH2				GABBR1	GEMIN4	BUB3			IDH3B	PPP1CB	TAOK2	PSMA3	ANXA1		DUSP5
										POLA2		ATP5B	EMP3			GZMB		TRAF1	B4GALT2	CSF2		TIPIN		FCGR1A	RXRA	GADD45B	ZMAT2	POLR2C		TIMP1	ATF3		MID1				CD82	TARS	SMC1A			MDH1	ACTG1	AMIGO2	PROCR	ITIH1		SERPINB2
										CDC26		COX6B1	BASP1			RNF4		LCLAT1	FUT8	IL2RA		TK1		1-Mar	FDXR	CDK2	PRPF6	POLR2D		TIMP2	CAV1		KLC1				TNFSF9	ALDH18A1	ILF3			CRAT	ITGA10	MDK	IL7	PRSS23		NFIL3
										CENPI		ATP5C1	ITGA5			ZEB1		IL3RA	MIOX	PTPN11		CDCA8		SOCS3	TTR	IFNB1	DHX16	POLR2E		TLL1	AMPD3		MARK4				NMUR1	DDIT4	CDC7			ETFDH	HRAS	INPPL1	IFI30	FBN1		SERPINE1
										AHCTF1		LOC644310	MGP			CASP5		CYFIP1	VCAN	IL12RB1		ESPL1		JAK2	KLF1	RETSAT	U2AF1	POLR2F		TLL2	GPC3		ARL8A				IL2RB	HSPA9	INCENP			CD36	ITGA8	CLDN6	IRF2	MST1		TRIB1
										NSL1		ATP6V1F	VEGFA			IRF1		BCL2	GPC3	CCR1		NCAPD2		HLA-DMA	SLC29A1	SMAD7	PRPF38A	POLR2G		TPSAB1	NDST1		CEP57				TLR1	SEC11A	CKS1B			ECI2	CTNNB1	ARPC2	CSF1	F3		TIPARP
										FBXO5		COX7B2	CXCL1			PGCP		FGL2	B3GALT6	CNTFR		RANBP1		PARP12	BCAR3	SOD1	HNRNPC	POLR2H		COL14A1	IRS2		UXT				LPAR1	EIF4A3	EXO1			SDHD	MYL12B	SRC	IL15	KLF7		RELA
										TUBG2		ATP6V0A2	WNT5A			CDK5R1		PRNP	HSPA5	PLA2G2A		MRE11A		TNFAIP6	LCK	PTK2	DDX5	POLR2I		GLT25D1	SAP30		ARHGAP4				IRAK2	POP4	H2AFZ			ACSL5	ACTB	PBX2	CNP	CTSE		BIRC2
										PPP2R3B		UQCRB	SDC1			ATOX1		N6AMT2	ME1	CXCL9		KIF4A		TRIM26	PEX11G	ENO2	DHX8	POLR2J		COL21A1	GAA		CDC42EP4				RIPK2	ERO1L	TFDP1			HSDL2	ROCK2	MAPK14	FAM46A	ITGB3		CXCL6
										LIN9		ATP6V0D1	PLOD2			PIK3CA		PUS1	ADORA2B	CD44		LMNB1		VCAM1	SLCO1A2	HMOX1	HSPA6	POLR2K		COL25A1	SDC4		SASS6				MMP14	CEBPG	CCND1			HMGCS1	PTEN	MAP4K2	IL4R	CAPN5		LITAF
										ANAPC2		COX6A2	PCOLCE			TMPRSS6		ITGAV	UGP2	IL7		KIF22		CD274	ALDH1A1	IER3	DHX38	POLR2L		COL27A1	STBD1		LATS1				P2RX7	BAG3	KPNB1			SDHC	RAP1A	PTEN	FTSJD2	CSRP1		TNFAIP6
										RPA4		COX6A1	GREM1			CPM		NCS1	MIF	CXCL11		UNG		CIITA	SULT1B1	BCL2L10	ISY1	POLRMT		SERPINH1	IER3		OPHN1				SLC11A2	KDELR3	HN1			CD1D	PIK3R3	CALB2	CD47	KLKB1		CD44
										ANAPC4		UQCRH	ITGB1			RCE1		DCPS	NANP	CCL7		SMC1A		NAMPT	NR1I2	CD2	XAB2	POU2F1		PLOD3	PKLR		WASL				SELL	CEBPB	LBR			GCDH	RAP1B	CNTN1	LPAR6	MSRB2		INHBA
										HDAC1		UQCRFS1	COL5A3			CALM1		AMACR	ZNF292	LTB		CCNE1		SELP	GC	GCH1	SNRPG	RRN3		COL23A1	IGFBP1		MAP3K11				P2RY2	CNOT2	HUS1			GPD2	TNC	TSPAN4	MOV10	TFPI2		PLAU
										BIRC5		UQCRC2	RHOB			DOCK9		FAM126B	STC2	IL17RB		CDCA3		GPR18	ABCA4	MMP2	SNRPE	BRF2		ADAMTS3	PLAUR		SOS1				ABCA1	SHC1	KIF20B			ALDH3A1	CAV2	VCAN	CASP8	MMP3		MYC
										HSP90AA1		UQCRC1	HTRA1			KYNU		PTH1R	TPST1	CD36		ASF1B		FPR1	SLC35B2	VDAC2	SNRPF	HIST2H4B		ADAMTS2	PRKCDBP		ABL1				FFAR2	SPCS3	TOP1			SLC22A5	CAV1	CDH8	TXNIP	MEP1A		TNFRSF9
										SKA2		NDUFB3	FGF2			RASGRP1		ODC1	PGM2			POLA2		PRIC285	SLC23A1	TAP1	SNRPD2	POLR3B			WISP2		TIAM1				PROK2	H2AFX	PDS5B			PDHB	CAV3	ATP1A3	SLC25A28	GP1BA		SGK1
										NUP43		NDUFB1	SNTB1			USP14		IGF1R	GYS1			TIMELESS		PSME2	NUDT12	PLAT	SNRPD3	POLR3E			LARGE		KIF1B				GNAI3	SLC1A4	SRSF1			TDO2	COL5A3	EPB41L2	SELL	APOA1		TNIP1
										INCENP		NDUFB2	GADD45A			LCP2		PTCH1	TKTL1			HELLS		SERPING1	ABCA1	IFNGR1	SART1	MAPK3			CCRN4L		ITSN1				TACR1	RPS14	STIL			FASN	TLN1	MYL9	TRAFD1	SERPINA1		NAMPT
										APITD1		NDUFA10	MEST			GP1BA		ENO3	TGFA			UBE2S		CCL5	PAOX	APP	SYF2	TFB2M			S100A4		SHROOM1				SLC7A1	NPM1	ABL1			NBN	VAV3	SPEG	BATF2	TF		FOSL2
										KIF2A		NDUFAB1	LRRC15			KIF2A		CD81	CHST2			PRKDC		RNF31	SLC22A18	BRCA1	CRNKL1	SRSF1			RRAGD		NCK2				CDKN1A	CNOT6	DTYMK			PSME1	COL6A2	ADRA1B	RIPK2	PEF1		PNRC1
										LIG1		ATP6V0E2	TNFRSF11B			GNB4		MAFF	PHKA2			RAN		SOD2	DIO2	ROCK1	U2SURP	SRSF2			ZFP36		DLGAP5				CYBB	CKS1B	CDC27			PPARA	COL6A3	SYK	CCRL2	GNG12		ID2
										CENPP		ND6	CD59			LCK		EMP1	STMN1			USP1		TRIM25	RBP1	PSEN1	HNRNPA1	SRSF3			EGFR		BCR				TIMP1	PSAT1	BARD1			NCAPH2	COL5A2	CADM2	NUB1	SIRT2		CD69
										MAD2L1		NDUFA9	ACTA2			OLR1		CDKN1C	GALE			SPAG5		LAP3	SLC23A2	DCN	PRPF3	SRSF4			EDN2		RANBP9				HBEGF	EIF4G1	ATF5			BPHL	COL6A1	ALOX15B	OGFR	COMP		IL7R
										MAX		ND5	EFEMP2			PREP		CAPN3	MET			POLD3		PSMA3	ATXN1	PSEN2	AQR	SRSF5			IDS		EPB41L2				SCARF1	YWHAZ	CDC45			ODC1	LAMA1	CX3CL1	FAM125A	HTRA1		EFNA1
										MCM2		NDUFA7	MATN2			SEPX1		IL1R2	LCT			DUT		RNF213	GCLM	SOD2	PRPF4	SRSF6			CDKN1A		9-Sep				EBI3	SLC30A5	ODC1			CA6	ITGA9	MYH10	ELF1	MAFF		PHLDA2
										MCM3		NDUFA8	PCOLCE2			LTA4H		SYT11	IRS2			TACC3		PELI1	NEDD4	BMF	LSM3	SRSF7			RORA		KATNA1				NFKBIA	SKIV2L2	XPO1			DLD	CHAD	DMP1		LRP1		PFKFB3
										MCM4		UQCR11	SERPINE2			ZFPM2		TTC39B	POLR3K			KIF18B		CFB	RXRG	EREG	SF3B4	LOC643446			DUSP1		TUBD1				SRI	KIF5B	SFPQ			HCCS	PAK4	CDSN		PF4		CCL5
										MCM5		NDUFA6	GPC1			LYN		ANXA4	B4GALT1			CDC25B		CD86	AR	KRT18	PPIH	TCEB1P3			MIF		TPX2				SLC7A2	DCP1A	TMPO			EPHX1	ITGA4	MAPK13		PGCP		YRDC
										MCM6		NDUFV3	ABI3BP			ACTN2		BATF	EFNA3			SRSF1		TXNIP	BMP6	TGFB2	LOC653884	H3F3AP6			PPP1R3C		KIF3C				CCL17	IFIT1	PML			DLST	ITGA3	MYL12B		MMP15		IFNGR2
										MCM7		ATP6V1E2	FUCA1			SIRT6		P4HA1	LHX9			GINS3		HLA-DQA1	SERPINA6	RELA	SLU7	UPF3B			DPYSL4		SHROOM2				TLR3	IMP3	BRCA2			FMO1	ITGA2B	RAC2		RABIF		SQSTM1
										MNAT1		ND4	SLIT3			APOC1		GPR65	KDELR3			NOLC1		GCH1	LIPE	WEE1	BUD31	LOC652857			KDELR3		TUBGCP6				APLNR	SPCS1	CTCF			AOC3	ITGA7	FBN1		HRG		BTG3
										LOC440917		ND4L	LAMA1			PRKCD		SLC1A5	TALDO1			SLBP		PNP	EFHC1	RARA	PHF5A	GTF2H2B			DTNA		SPTAN1				OSMR	DNAJA4	CASC5			UROD	ITGA5	DSC1		C8G		GADD45B
										LOC441488		LOC727947	PMEPA1			ITGAM		IGF2R	DPYSL4			CHEK2		CCL7	IDH2	CD14	SRSF10	HIST2H3D			ADORA2B		PALLD				IL10RA	VEGFA	SETD8			CPT1A	COL5A1	CD34		APOC2		KYNU
										MYBL2		ND2	COL8A2			DGKH		CKAP4	VLDLR			SPC25		PTPN6	IDI1	CD69	SRSF6	LOC653972			HS3ST1		ARFIP2				PSEN1	TTC37	SLC38A1			SETD8	COL4A6	ICAM4		SERPINB2		G0S2
										MYC		COX6B2	FBN2			LTF		CCR4	CD44			BARD1		SPPL2A	CH25H	PEA15	SNRPA	POLR3D			PTRF		KNTC1				GPR183	TUBB2A	TRA2B			UBE2L6	PDGFRB	MSN		RAPGEF3		BTG1
										NEK2		PPA1	IGFBP2			MAFF		CD44	AGL			DCTPP1		IL4R	ABCA5	DNAJC3	RBM8A	SNAPC1			NR3C1		HOOK3				ATP2B1	FUS	MYBL2			MIF	COL2A1	MAPK11		CPN1		MCL1
										NUMA1		ND3	PFN2			KCNIP2		P2RX4	SOX9			SMC3		PNPT1	SULT2B1	CASP2	SRSF7	SNAPC2			KLF6		SUN2				TNFRSF1B	EXOSC10	TROAP			SUCLG2	COL3A1	ACTC1		ITGA2		VEGFA
										ORC1		COX4I2	SDC4			PCLO		GATA1	DDIT4			RNASEH2A		DHX58	SOAT2	CTH	SNRPA1	SNAPC3			GPC4		MID1IP1				BEST1	EEF2	PAPD7			CPOX	COL4A1	TRAF1		RAC1		MAP2K3
										ORC2		ND1	CD44			DOCK10		KLF6	IDUA			DEK		BTG1	TFCP2L1	PLCB2	HNRNPM	SNAPC4			CYR61		DLG1				GPC3	EXOC2	CUL3			SMS	PARVB	CRB3		DPP4		CDKN1A
										ORC4		ATP5L	GADD45B			SH2B3		ARL4A	CASP6			CENPM		CASP8	NR0B2	BMP2	SNRPB	SNRPB			TNFAIP3		FLNA				SCN1B	PAIP1	MAPK14			CBR3	COL4A2	ITGA2		WDR1		CYR61
										ORC5		ATP6V0E1	IL8			RABIF		HOPX	GLCE			RAD51C		IFI30		HMGB2	TRA2B	SNRPD3			CA12		ARHGAP10				ACVR1B	BANF1	HIST1H2BK			NTHL1	BRAF	ITGA10		THBS1		TANK
										PAFAH1B1		NDUFA11	GLIPR1			SRC		GPR83	COPB2			CBX5		CCL2		LPPR4	SNRPB2	SNRPE			HEXA		CDC42BPA				HPN		MYC			CIDEA	COL4A4	BAIAP2		FYN		IFIT2
										GMNN		NDUFB10	ANPEP			HPCAL4		ITGA6	DSC2			RFC1		FGL2		H1F0	PUF60	SNRPF			BGN		ARHGEF12				SEMA4D		AMD1			IDI1	VAV1	ARHGEF6		PDGFB		IL18
										PCM1		NDUFS8	LEPRE1			CD46		CD48	HS6ST2			POLD2		CASP7		TGFBR3	SRSF5	SNRPG			PPP1R15A		MARCKS				KLF6		CBX1			AADAT	PDPK1	ACTG1		SH2B2		TUBB2A
										PCNA		NDUFC1	VEGFC			PRDM4		CCDC164	CDK1			DSCC1		SECTM1		EBP	SNRNP70	SSB			PGM2		NIN				CD48		CHMP1A			REEP6	ITGB3	MVD		PECAM1		IRF1
										PCNT		NDUFC2	MMP14			GNAI3		SELP	PLOD1			ILF3		IL15RA		TXNIP	PCBP1	SSRP1			PIM1		PCM1				CXCR6		DKC1			HSPH1	ITGB4	PDZD3		MMP7		FOS
										ANAPC5		NDUFS1	SGCD			C9		GLIPR2	SDC2			DEPDC1		CD40		ANKH	PPIL1	SUPT4H1			PRDX5		RALBP1				SLC1A2		YTHDC1			APEX1	VASP	ADAM9		DUSP6		OLR1
										ANAPC7		NDUFV2	PLOD1			PPP2CB		SMPDL3A	GMPPB			DCK		TRAFD1		RHOT2	SF3B14	SUPT5H			NAGK		EZR				GP1BA		CCNT1			NSDHL	ITGB5	PCDH1		CPB2		RHOB
										ANAPC11		NDUFB6	MATN3			IRF2		PLSCR1	PAXIP1			CDKN2C		HLA-DRB1		CYLD	SRSF4	TAF1			CDKN1B		SSH2				TAPBP		TGFB1			ADIPOR2	SHC4	SLIT2		S100A13		AREG
										GINS2		NDUFS4	MYL9			FYN		FURIN	NSDHL			MYC		GBP6		GSTM1	SRSF3	TAF4			BRS3		CDK1				RGS16		ATRX			ACSL4	ITGB6	KRT31		CFD		NINJ1
										PLK1		NDUFB7	SLC6A8			JAK2		SERPINB6	RARS			TCF19		LCP2		GSR	SNRPD1	TAF4B			TKTL1		RAB3GAP1				SLAMF1		LIG3			ACSS1	DOCK1	SGCE		DCT		ZBTB10
										POLA1		NDUFV1	CALU			PLA2G4A		TNFSF11	SLC16A3			RAD1		HLA-G		BGN	THOC2	TAF5			MT1E		FARP1				LCK		NUP50			ENO3	ITGB7	GNAI1		LEFTY2		PPAP2B
										POLD1		NDUFB8	PRRX1			PRCP		GPX4	GLRX			LBR		MT2A		BCL2L1	SNRPC	TAF6			ATP7A		SYNPO				HIF1A		SLC7A5			IDH3G	ITGAV	PIK3CB		ANG		KLF4
										POLD2		NDUFS6	TNFRSF12A			USP8		LRRC8C	SRD5A3			NBN		RIPK1		GNA15	PPIE	TAF9			MT2A		RHOF				AHR		RBL1			LGALS1	ITGB1	NLGN2		C1QA		CXCL11
										POLE		NDUFB9	FMOD			RHOG		CCNE1	SDC3			PTTG1		KLRK1		MGMT	SRSF2	TAF10			SDC3		ECT2				NMI		NUMA1			METAP1	AKT3	YWHAH		HMGCS2		SAT1
										POLE2		NDUFS5	ID2			L3MBTL4		CASP3	HDLBP			UBR7		UPP1		PPT1	SRSF1	TAF11			TIPARP		EPB41				RHOG		RAD54L			ALDOA	VAV2	PARVA		ISCU		CSF1
										ERCC6L		NDUFS2	GEM			LAMP2		SH3BGRL2	COL5A1			POLE4		PSMB2		F2		TAF12			PKP1		RAPGEF6				TPBG		EFNA5			ACSM3	SPP1	CRAT		PLEK		GPR183
										CCDC99		NDUFB4	PLAUR			PIM1		SNX9	CLDN9			TUBG1		TDRD7		IL6		TAF13			ANXA2		KIF22				NPFFR2		PRPF4B			LTC4S	COL1A1	ADAMTS5		APOC3		PMEPA1
										PPP1CC		NDUFS3	MYLK			CXCL1		PLEC	TFF3			CTCF		HIF1A		SC5DL		TBP			PGAM2		PCGF5				IFNAR1		UCK2			D2HGDH	COL1A2	AMH		P2RY1		PTPRE
										ZWILCH		NDUFB5	TGFB1			F3		BMP2	STC1			RQCD1		EIF4E3		IFITM3		TCEA1			DDIT3		STAU1				ICOSLG		ARID4A			ADSL	TLN2	EGFR		USP11		TLR2
										CEP192		CYC1	SFRP1			GNAI2		ICOS	KIF20A			TUBB		VAMP8		RNASEL		TCEB1			PRKCA		ARHGDIA				RASGRP1		CUL1			SUCLA2	PDGFC	ICAM2		TIMP3		CXCR7
										HAUS2		COX11	PLOD3			CASP9		ALCAM	GYS2			SMC6		PFKP		EMP1		TCEB2			SLC37A4		AURKA				IFITM1		UPF1			SDHA	VCL	CD274		ACOX2		KLF10
										CDCA8		COX15	IL6			XPNPEP1		LTB	SLC37A4			ZW10		CD38		CAV1		TCEB3			CXCR4		FBXO5				KCNJ2		DR1			XIST	SHC3	CDH15		HNF4A		MARCKS
										PPP2CA			APLP1			PLSCR1		ENPP1	LHPP			PA2G4		ZBP1		DNM1L		TFAM			EFNA3		NUSAP1				LY6E		MNAT1			OSTC	VEGFA	SHC1		S100A1		LAMB3
										PPP2CB			FBLN2			IRF7		IL1RL1	SDHC			SSRP1		BANK1		ANXA1		HIST2H2AA4			CP		PXN				IL18R1		SMC2			GLUL	VEGFC	MPZL2		GNB2		CEBPB
										CENPQ			MSX1			CD55		MYO1C	NASP			NAP1L1		TOR1B		TOP2A		U2AF1			KLF7		BCAR1				IL10		RBM14			CYP4A22	ITGB8	WNK4		ARF4		TRIP10
										PPP2R1A			PTX3			HSPA5		IFNGR1	AURKA			ANP32E		RBCK1		ISG20		LOC731820			CTGF		CD2AP				KCNA3		RPA2			GABARAPL1	VEGFB	NFASC				F2RL1
										PPP2R1B			FZD8			GNB2		PLIN2	B3GNT3			HMGB3		PDE4B		SLC20A1		UBTF			CHST3		AKAP13				HAS2		SQLE			AQP7	PXN	PIK3R3				KLF9
										PPP2R2A			JUN			DYRK2		IL18R1	ISG20			IPO7		MVP		MADD		WHSC2			TPD52		HDAC6				DCBLD2		ORC6			CYP1A1	PAK7	SDC3				LDLR
										PPP2R5A			FERMT2			PLA2G7		AHNAK	LDHC			RAD21		IL7		PPP2R5B		ZNF143			LXN		AZI1				LAMP3		CDK4			PRDX6	CCND1	SIRPA				TGIF1
										PPP2R5B			DKK1			S100A12		PRKCH	ARPP19			CDK4		BPGM		BCAP31		SLBP			B4GALNT2		LLGL1				VIP		POLE			ERP29	PDGFA	GRB7				RNF19B
										PPP2R5C			SNAI2			GRB2		TNFRSF8	CENPA			CDKN1A		FTSJD2		ERBB3		RDBP			PPARGC1A		ATG4B				CD70		RASAL2			H2AFZ	BCL2	FLNC				DRAM1
										PPP2R5D			DST			PHEX		SYNGR2	HOMER1			BRMS1L		AUTS2		NEDD9		MTERF			BCL2		PCNT				RGS1		HOXC10			GAPDHS	PDGFB	PARD6G				B4GALT1
										PPP2R5E			TPM4			GNGT2		GALM	BIK			CTPS		B2M		SAT1		CPSF7			GCNT2		ALMS1				SLC31A1		RPS6KA5			DHCR24	PDGFRA	COL9A1				DNAJB4
										MCM10			DCN			DOCK4		POU2F1	CYB5A			RAD50		RIPK2		PDCD4		PABPN1			HAS1		CRIPAK				ADRM1		CUL4A			GAD2	ARHGAP5	NRXN2				CSF2
										PRIM1			GJA1			MMP12		EOMES	HAX1			TRA2B		CD69		BCL2L2		ELL			KLHL24		KPTN				KCNMB2		SLC7A1			PTPRG	BCAR1	ZAK				PDE4B
										PRIM2			PMP22			KCNIP3		NOP2	COG2			CSE1L		MYD88		FEZ1		HIST1H4I			SCARB1		DST				SERPINE1		FOXN3			IL4I1	PAK1	SLC30A3				SNN
										PRKACA			IGFBP4			FDX1		PTRH2	IL13RA1			PAICS		PSMA2		ERBB2		HIST1H2AJ			SLC25A1		KIFAP3				MXD1		HMGA1			TP53INP2	FIGF	RHOF				PLEK
										CEP72			COPA			TIMP2		RHOH	NOL3			STAG1		PIM1		DNAJA1		HIST1H2AC			SDC2		PPP4R2				AXL		SS18			PDHA1	CRK	BMP1				STAT5A
										NUP133			LRP1			MMP8		CDC6	CLDN3			LUC7L3		NOD1		DAP3		HIST1H2AB			CASP6		ARHGAP29				MEFV		TRAIP			RAP1GDS1	CRKL	MMP2				DENND5A
										CDK5RAP2			ITGA2			FCER1G		MYO1E	AGRN			PPM1D		CFH		DPYD		HIST2H2AA3			VHL		RASAL2				PVR		PRMT5			CEL	CCND2	ICAM5				CCND1
										PRKAR2B			FLNA			ZFYVE20		CXCL10	CLN6			NME1		TAPBP		NEFH		HIST2H2AC			FOXO3		CCNB2				CCL24		CUL5			BLVRA	CDC42	VWF				DDX58
										CENPJ			MFAP5			ANXA5		SNX14	TXN			SRSF2		SLC25A28		PAK1		HIST1H2BG			PDGFB		PIF1				PDE4B		DDX39A			SERINC1	ACTN2	MYH9				SPHK1
										CENPN			PTHLH			CTSL2		IRF6	PAM			XPO1		PTPN1		FDXR		HIST1H2BL			B3GALT6		RASA2				LCP2		MARCKS			BMPR1B	CCND3	CD209				CD80
										RCC2			TGFBR3			GCA		IL10RA	CAPN5			HNRNPD		TNFAIP3		GPX4		HIST1H2BN			SLC2A5		NEDD9				PDPN		PBK			RDH11	ACTN3	VCAM1				TNFAIP8
										LIN37			SFRP4			EHD1		MAP6	PKP2			PMS2		SSPN		ETF1		HIST1H2BM			SRPX		SMC1A				IRF7		ORC5			ENO2	SOS2	DHX16				CCNL1
										PSMA1			LGALS1			PRSS3		TNFSF10	ABCB6			ASF1A		NUP93		CCNA1		HIST1H2BF			EFNA1		ACTN4				MET		SAP30				PAK3	ACTG2				FUT4
										PSMA2			RGS4			COL4A2		SPRED2	DCN			EXOSC8		MTHFD2		GUCY2D		HIST1H2BE			GLRX		PKD2				ATP2A2		KATNA1				PRKCB	NEGR1				CCRL2
										PSMA3			CDH6			CSRP1		SELL	GMPPA			MLH1		CDKN1A		AVPR1A		HIST1H2BH			CXCR7		CLIP2				SLC31A2		HNRNPD				RAF1	NF1				SPSB1
										PSMA4			SAT1			PIK3R5		SERPINC1	BPNT1			NUP107		IRF4				HIST1H2BI			PAM		CDC42				FZD5		POLA2				PRKCA	ADAM23				TSC22D1
										PSMA5			NT5E			SERPINC1		CDCP1	ANG			ORC2		NFKB1				HIST1H2BC			TGFBI		NDC80				ITGA5		HIRA				SHC1	PLCG1				B4GALT5
										PSMA6			DPYSL3			ANG		RORA	GPR87			TP53		BATF2				HIST1H2BO			DCN		TLK1				SGMS2		HIF1A				PAK2	KCNH2				SIK1
										PSMA7			PPIB			APOBEC3F		COCH	GAL3ST1			TFRC		HLA-B				HIST2H2BE			SIAH2		TAOK2				MARCO		SYNCRIP				MYL9	CERCAM				CLCF1
										PSMB1			TGM2			GATA3		CSF1	ALDH7A1			HMGA1		LATS2				HIST1H3A			PLAC8		TBCD				CD14		TLE3				RHOA	NRTN				NFE2L2
										PSMB2			SGCG			DUSP5		F2RL2	NT5E			PSIP1		IRF5				HIST1H3D			FBP1		CAPZB				EIF2AK2		NCL				PRKCG	IKBKG				FOSB
										PSMB3			ITGB3			CASP3		UCK2	IDH1			DDX39A		SLAMF7				HIST1H3C			TPST2		DOCK2				ROS1		RAD23B				MYLPF	DSC3				PER1
										PSMB4			PDLIM4			USP16		CA2	PYGL			SNRPB		ISOC1				HIST1H3E			PHKG1		CTTN				ATP2C1		E2F2				ERBB2	ACTB				NFAT5
										PSMB5			CTHRC1			CP		IFITM3	NDUFV3			CDKN1B		P2RY14				HIST1H3I			MYH9		SMC4				NDP		EGF				RAC2	TUBG1				ATP2B1
										PSMB6			ECM2			PSEN1		UMPS	NDST3			MTHFD2		STAT3				HIST1H3G			CDKN1C		ARFGEF1				BTG2		HMGN2				RAC3	PPP2R2C				IL12B
										PSMB7			CRLF1			LIPA		HUWE1	PPP2CB			WEE1		NCOA3				HIST1H3J			GRHPR		TUBA4A				MSR1		SRSF10				KDR	HRAS				IL6ST
										PSMB8			AREG			PCSK9		COL6A1	PSMC4			PRDX4		HLA-A				HIST1H3H			PCK1		LMNB1				PTPRE		SNRPD1				MYLK2	MMP9				SLC16A6
										PSMB9			IL15			DGKG		ABCB1	TPBG			PHF5A		IL6				HIST1H3B			INHA		ABI1				RNF144B		CASP8AP2				PPP1CA	TNFRSF11B				ABCA1
										PSMB10			MCM7			GNG2		RNH1	TGFBI			TBRG4		GZMA				HIST1H4A			HSPA5		ROCK1				PCDH7		SMARCC1				MAPK3	PKD1				HES1
										PSMC1			GAS1			ME1		IRF8	GALK2			SHMT1		IFNAR2				HIST1H4D			NDST2		CEP192				SPHK1		SLC12A2				ARHGAP35	CDK8				BCL6
										PSMC2			PRSS2			GMFB		GUCY1B3	CTH			PRPS1		CD74				HIST1H4F			NEDD4L		BUB1				IL18RAP		NOTCH2				RAC1	FYB				IRS2
										PSMC3			CADM1			SCG3		AHCY	KIF2A			DIAPH3		RAPGEF6				HIST1H4K			TPBG		GEMIN4				RTP4		TNPO2				SOS1	AMIGO1				SLC2A3
										PSMC4			OXTR			PPP4C		PRAF2	CACNA1H			NUP153		CASP4				HIST1H4J			XPNPEP1		PLEKHG2				RAF1		SMAD3				MAPK1	CD276				CEBPD
										PSMC5			SCG2			CCL5		GSTO1	ANKZF1			PSMC3IP		FAS				HIST1H4C			IL6		RICTOR				CHST2		ZAK				MAPK8	GAMT				IL23A
										PSMC6			CXCL6			CTSH		TWSG1	SAP30			XRCC6		OGFR				HIST1H4H			SLC6A6		BCL2L11				ITGB3		HSPA8				EGFR	NLGN3				SMAD3
										PSMD1			MMP1			F8		CDC42SE2	RBCK1			PNN		ARL4A				HIST1H4B			MAP3K1		DYNC1H1				KIF1B		G3BP1				GSK3B	SKAP2				TAP1
										PSMD2			TNFAIP3			APOA4		PLAGL1	ELF3			HUS1		SRI				HIST1H4E			LDHC		FSCN1				SELE		PTTG3P				TNR	RRAS				MSC
										CASC5			CAPG			IL6		APLP1	RPE			RBBP7		LYSMD2				HIST1H4L			AKAP12		ARHGEF7				NOD2		DMD				EGF	CAP1				IFIH1
										PSMD3			CAP2			AKAP10		AKAP2	B4GALT4			PDS5B		CSF2RB				HIST2H4A			TES		DYNLL2				C5AR1		MEIS1				LAMA3	EXOC4				IL15RA
										PSMD4			MXRA5			ERAP2		PPAP2A	DEPDC1			NOP56		ST3GAL5				POLR1B			KIF5A		MYO1E				EMP3		HNRNPU				TNXB	ACTA1				TNIP2
										PSMD5			FOXC2			VCPIP1		SPRY4	RRAGD			MXD3		C1R				POLR3GL			LALBA		BIN1				CLEC5A		SRSF2				LAMA2	TIAL1				BCL3
										NUP107			NTM			HSPA1A		SCN9A	IER3			PPP1R8		CASP3				LSM10			COL5A1		NOTCH2				TACR3		MT2A				ITGA6	LDLRAP1				PANX1
										PSMD7			ENO2			RAF1		SHE	ALDH9A1			GSPT1		CMKLR1				HIST1H2BK			GPC1		RFC1				SLC4A4		NUP98				ITGA2	VAV2				FJX1
										PSMD8			FAS			NOTCH4		PDCD2L	DLD			CDKN2A		NFKBIA				SRSF9			HDLBP		PDLIM5				MEP1A		EWSR1				SRC	AKT3				EDN1
										PSMD9			BDNF			ADRA2B		CCND3	MERTK			AK2		METTL7B				RNMT			ILVBL		RHOT2				SELS		KIF5B				ITGA1	SYMPK				EIF1
										PSMD10			ADAM12			CEBPB		LRIG1	GCLC			CIT		ST8SIA4				RNGTT			NCAN		SORBS2				LTA		MTF2				PIK3CA	STX4				BMP2
										PSMD11			PVR			HNF4A		SWAP70	FKBP4			ING3		XCL1				KAT2B			TGM2		CDC42EP1				PIK3R5		E2F4				PIK3CB	PECAM1				DUSP4
										PSMD12			CXCL12			LGALS3		SLC39A8	SOD1			HN1		IL2RB				MBD2			ETS1		VCL				STAB1		BCL3				PIK3CD	MADCAM1				PDLIM5
										PSMD13			PDGFRB			TNFAIP3		RABGAP1L	MED24			POP7		VAMP5				HIST1H3F			HOXB9		CLIP1				IRF1		PURA				SHC2	ITGA9				ICOSLG
										PSME1			SLIT2			CDH13		TGM2	AK3			SYNCRIP		IL18BP				HIST1H2BJ			SELENBP1		STK38L				ICAM4		MEIS2				COL6A6	CD86				GFPT2
										PSME2			NOTCH2			ITIH1		PNP	XYLT2			EIF2S1		ZNFX1				TAF1C			FOSL2		YWHAE				P2RX4		PAFAH1B1				MYLK3	TRO				KLF2
										SPC25			GLT25D1			TFPI2		AGER	ARTN			LYAR		ARID5B				TAF1B			SULT2B1		RAPGEF5				ABI1		WRN				FYN	CLDN5				TNC
										TAOK1			GPX7			PIK3CG		ETV4	PPIA			PAN2		APOL6				TAF1A			TGFB3		CEP72				CX3CL1		H2AFV				PIK3CG	MPZL1				SERPINB8
										POLD4			WIPF1			S100A13		CD86	CHST4			SPC24		STAT4				CCNH			PGK1		CSNK1D				SLC28A2		ODF2				PIK3R1	WASL				MXD1
										RAD21																		CCNT1															PIK3R2
										RANBP2																		CCNT2
										RANGAP1																		CTDP1
										RB1																		SRSF11
										RBBP4																		GTF3C5
										RBL1																		GTF3C4
										RBL2																		GTF3C3
										CCND1																		POLR1C
										RFC2																		DHX38
										RFC3																		RBM8A
[truncated: 26 more columns]
